# Supplementary material for: Microscale Thermophoresis and Molecular Modelling to Explore the Chelating Drug Transportation in the Milk to Infant
Source: Molecules. 2022 Jul 19;27(14):4604. doi: 10.3390/molecules27144604 (PMC9319837; doi:10.3390/molecules27144604)
Supplement: Supplementary file 1 [file molecules-27-04604-s001.zip]

Archive with 1 entries (1 files):
- molecules-1786553-supplementary.pdf
